# Supplementary material for: Increases in the Association Between the Rates of Synchronous and Metachronous Metastases over Time
Source: J Clin Med. 2025 Apr 17;14(8):2762. doi: 10.3390/jcm14082762 (PMC12027837; doi:10.3390/jcm14082762)
Supplement: Supplementary file 1 [file jcm-14-02762-s001.zip]

Archive with 2 entries (2 files):
- Supplemental figure and tables.pdf
- Supplementary File S1.pdf
